# Supplementary material for: The challenge of chromatin model comparison and validation: A project from the first international 4D Nucleome Hackathon
Source: PLoS Comput Biol. 2025 Aug 19;21(8):e1013358. doi: 10.1371/journal.pcbi.1013358 (PMC12380275; doi:10.1371/journal.pcbi.1013358)
Supplement: S1 Table — (XLSX) [file pcbi.1013358.s001.xlsx]

## Sheet: Sheet1
S1 Table. Comparison of chromatin models generated based on Hi-C with experimental data. The table contains Spearman correlation coefficients calculated between the distance matrices generated based on the models from with five software packages (DIMES, MultiMM, MiChroM, LoopSage, and PHi-C2) with three experimental data types (Hi-C, ChIA-PET, and SPRITE).
	DIMES	MultiEM	Michrom	Loop Sage	PhiC
HiC	0.731	0.534	0.34	0.501	0.496
chiaPET	0.502	0.411	0.293	0.388	0.415
SPRITE	0.393	0.308	0.185	0.308	0.211
