# Supplementary material for: The challenge of chromatin model comparison and validation: A project from the first international 4D Nucleome Hackathon
Source: PLoS Comput Biol. 2025 Aug 19;21(8):e1013358. doi: 10.1371/journal.pcbi.1013358 (PMC12380275; doi:10.1371/journal.pcbi.1013358)
Supplement: S2 Table — (XLSX) [file pcbi.1013358.s002.xlsx]

## Sheet: Sheet1
S2 Table. Comparison of chromatin models generated based on ChIA-PET with experimental data. The table contains Spearman correlation coefficients calculated between the distance matrices generated based on the models from with five software packages (DIMES, MultiMM, MiChroM, LoopSage, and PHi-C2) with three experimental data types (Hi-C, ChIA-PET, and SPRITE).
	DIMES	MultiEM	Michrom	Loop Sage	PhiC
HiC	0.332	0.554	0.342	0.576	0.608
chiaPET	0.217	0.437	0.281	0.445	0.504
SPRITE	0.16	0.33	0.147	0.339	0.328
